# Supplementary material for: Anti-Obesity Effect of Nostoc commune Ethanol Extract In Vitro and In Vivo
Source: Nutrients. 2022 Feb 24;14(5):968. doi: 10.3390/nu14050968 (PMC8912841; doi:10.3390/nu14050968)
Supplement: Supplementary file 1 [file nutrients-14-00968-s001.zip]

Archive with 1 entries (1 files):
- nutrients-1575838-supplementary-done.pdf
